# Supplementary material for: Comparative Expression Profiling and Sequence Characterization of ATP1A1 Gene Associated with Heat Tolerance in Tropically Adapted Cattle
Source: Animals (Basel). 2021 Aug 11;11(8):2368. doi: 10.3390/ani11082368 (PMC8388727; doi:10.3390/ani11082368)
Supplement: Supplementary file 1 [file animals-11-02368-s001.zip]

Archive with 1 entries (1 files):
- animals-1332528-supplementary.pdf
